# Supplementary material for: Optimal heat emissivity control of n population system based on individual size-distribution
Source: Sci Rep. 2023 Oct 18;13:17766. doi: 10.1038/s41598-023-42648-3 (PMC10584966; doi:10.1038/s41598-023-42648-3)
Supplement: Supplementary file 1 — Supplementary Information 1. [file 41598_2023_42648_MOESM1_ESM.xlsx]

## Sheet: Sheet1
	The interaction coefficients between individual scales
	scale variable	0.1	0.2	0.3	0.4	0.5	0.6	0.7	0.8	0.9	1
	time variable	0.1	0.2	0.3	0.4	0.5	0.6	0.7	0.8	0.9	1
	Value of competition coefficient	0.117812	0.508091	1.13968	1.87301	2.5	2.80952	2.65925	2.03237	1.0603	0
	Numerical solution of mortality
	Numerical solution of mortalitywhen s belongs to (0,2)
		0.103	0.106	0.109	0.112	0.115	0.118	0.121	0.124	0.127	0.13
		0.0919012	0.0949012	0.0979012	0.100901	0.103901	0.106901	0.109901	0.112901	0.115901	0.118901
		0.068124	0.071124	0.074124	0.077124	0.080124	0.083124	0.086124	0.089124	0.092124	0.095124
		0.0448782	0.0478782	0.0508782	0.0538782	0.0568782	0.0598782	0.0628782	0.0658782	0.0688782	0.0718782
		0.0350512	0.0380512	0.0410512	0.0440512	0.0470512	0.0500512	0.0530512	0.0560512	0.0590512	0.0620512
		0.0433907	0.0463907	0.0493907	0.0523907	0.0553907	0.0583907	0.0613907	0.0643907	0.0673907	0.0703907
		0.063625	0.066625	0.069625	0.072625	0.075625	0.078625	0.081625	0.084625	0.087625	0.090625
		0.082267	0.085267	0.088267	0.091267	0.094267	0.097267	0.100267	0.103267	0.106267	0.109267
		0.0867955	0.0897955	0.0927955	0.0957955	0.0987955	0.101796	0.104796	0.107796	0.110796	0.113796
		0.0732505	0.0762505	0.0792505	0.0822505	0.0852505	0.0882505	0.0912505	0.0942505	0.0972505	0.100251
		0.048635	0.051635	0.054635	0.057635	0.060635	0.063635	0.066635	0.069635	0.072635	0.075635
		0.0266672	0.0296672	0.0326672	0.0356672	0.0386672	0.0416672	0.0446672	0.0476672	0.0506672	0.0536672
		0.0194594	0.0224594	0.0254594	0.0284594	0.0314594	0.0344594	0.0374594	0.0404594	0.0434594	0.0464594
		0.0301705	0.0331705	0.0361705	0.0391705	0.0421705	0.0451705	0.0481705	0.0511705	0.0541705	0.0571705
		0.0510901	0.0540901	0.0570901	0.0600901	0.0630901	0.0660901	0.0690901	0.0720901	0.0750901	0.0780901
		0.0683156	0.0713156	0.0743156	0.0773156	0.0803156	0.0833156	0.0863156	0.0893156	0.0923156	0.0953156
		0.070185	0.073185	0.076185	0.079185	0.082185	0.085185	0.088185	0.091185	0.094185	0.097185
		0.0543511	0.0573511	0.0603511	0.0633511	0.0663511	0.0693511	0.0723511	0.0753511	0.0783511	0.0813511
		0.0292055	0.0322055	0.0352055	0.0382055	0.0412055	0.0442055	0.0472055	0.0502055	0.0532055	0.0562055
		0.00878789	0.0117879	0.0147879	0.0177879	0.0207879	0.0237879	0.0267879	0.0297879	0.0327879	0.0357879
		0.00427022	0.00727022	0.0102702	0.0132702	0.0162702	0.0192702	0.0222702	0.0252702	0.0282702	0.0312702
	Numerical solution of mortalitywhen s belongs to (2,8)
		0.00427022	0.00727022	0.0102702	0.0132702	0.0162702	0.0192702	0.0222702	0.0252702	0.0282702	0.0312702
		0.0191796	0.0221796	0.0251796	0.0281796	0.0311796	0.0341796	0.0371796	0.0401796	0.0431796	0.0461796
		0.0424723	0.0454723	0.0484723	0.0514723	0.0544723	0.0574723	0.0604723	0.0634723	0.0664723	0.0694723
		0.0600192	0.0630192	0.0660192	0.0690192	0.0720192	0.0750192	0.0780192	0.0810192	0.0840192	0.0870192
		0.0611766	0.0641766	0.0671766	0.0701766	0.0731766	0.0761766	0.0791766	0.0821766	0.0851766	0.0881766
		0.0452425	0.0482425	0.0512425	0.0542425	0.0572425	0.0602425	0.0632425	0.0662425	0.0692425	0.0722425
		0.0218822	0.0248822	0.0278822	0.0308822	0.0338822	0.0368822	0.0398822	0.0428822	0.0458822	0.0488822
		0.00526585	0.00826585	0.0112658	0.0142658	0.0172658	0.0202658	0.0232658	0.0262658	0.0292658	0.0322658
		0.00547266	0.00847266	0.0114727	0.0144727	0.0174727	0.0204727	0.0234727	0.0264727	0.0294727	0.0324727
		0.0223772	0.0253772	0.0283772	0.0313772	0.0343772	0.0373772	0.0403772	0.0433772	0.0463772	0.0493772
		0.0457254	0.0487254	0.0517254	0.0547254	0.0577254	0.0607254	0.0637254	0.0667254	0.0697254	0.0727254
		0.0613545	0.0643545	0.0673545	0.0703545	0.0733545	0.0763545	0.0793545	0.0823545	0.0853545	0.0883545
		0.0597842	0.0627842	0.0657842	0.0687842	0.0717842	0.0747842	0.0777842	0.0807842	0.0837842	0.0867842
		0.0419669	0.0449669	0.0479669	0.0509669	0.0539669	0.0569669	0.0599669	0.0629669	0.0659669	0.0689669
		0.0187105	0.0217105	0.0247105	0.0277105	0.0307105	0.0337105	0.0367105	0.0397105	0.0427105	0.0457105
		0.00412182	0.00712182	0.0101218	0.0131218	0.0161218	0.0191218	0.0221218	0.0251218	0.0281218	0.0311218
		0.0070503	0.0100503	0.0130503	0.0160503	0.0190503	0.0220503	0.0250503	0.0280503	0.0310503	0.0340503
		0.0257195	0.0287195	0.0317195	0.0347195	0.0377195	0.0407195	0.0437195	0.0467195	0.0497195	0.0527195
		0.048805	0.051805	0.054805	0.057805	0.060805	0.063805	0.066805	0.069805	0.072805	0.075805
		0.0623033	0.0653033	0.0683033	0.0713033	0.0743033	0.0773033	0.0803033	0.0833033	0.0863033	0.0893033
		0.0580267	0.0610267	0.0640267	0.0670267	0.0700267	0.0730267	0.0760267	0.0790267	0.0820267	0.0850267
		0.0385692	0.0415692	0.0445692	0.0475692	0.0505692	0.0535692	0.0565692	0.0595692	0.0625692	0.0655692
		0.0157335	0.0187335	0.0217335	0.0247335	0.0277335	0.0307335	0.0337335	0.0367335	0.0397335	0.0427335
		0.00337142	0.00637142	0.00937142	0.0123714	0.0153714	0.0183714	0.0213714	0.0243714	0.0273714	0.0303714
		0.00898165	0.0119816	0.0149816	0.0179816	0.0209816	0.0239816	0.0269816	0.0299816	0.0329816	0.0359816
		0.0291611	0.0321611	0.0351611	0.0381611	0.0411611	0.0441611	0.0471611	0.0501611	0.0531611	0.0561611
		0.0516692	0.0546692	0.0576692	0.0606692	0.0636692	0.0666692	0.0696692	0.0726692	0.0756692	0.0786692
		0.0628528	0.0658528	0.0688528	0.0718528	0.0748528	0.0778528	0.0808528	0.0838528	0.0868528	0.0898528
		0.0559281	0.0589281	0.0619281	0.0649281	0.0679281	0.0709281	0.0739281	0.0769281	0.0799281	0.0829281
		0.0350955	0.0380955	0.0410955	0.0440955	0.0470955	0.0500955	0.0530955	0.0560955	0.0590955	0.0620955
		0.0129919	0.0159919	0.0189919	0.0219919	0.0249919	0.0279919	0.0309919	0.0339919	0.0369919	0.0399919
		0.00302485	0.00602485	0.00902485	0.0120248	0.0150248	0.0180248	0.0210248	0.0240248	0.0270248	0.0300248
		0.0112404	0.0142404	0.0172404	0.0202404	0.0232404	0.0262404	0.0292404	0.0322404	0.0352404	0.0382404
		0.032655	0.035655	0.038655	0.041655	0.044655	0.047655	0.050655	0.053655	0.056655	0.059655
		0.0542789	0.0572789	0.0602789	0.0632789	0.0662789	0.0692789	0.0722789	0.0752789	0.0782789	0.0812789
		0.0629953	0.0659953	0.0689953	0.0719953	0.0749953	0.0779953	0.0809953	0.0839953	0.0869953	0.0899953
		0.053517	0.056517	0.059517	0.062517	0.065517	0.068517	0.071517	0.074517	0.077517	0.080517
		0.0315933	0.0345933	0.0375933	0.0405933	0.0435933	0.0465933	0.0495933	0.0525933	0.0555933	0.0585933
		0.0105229	0.0135229	0.0165229	0.0195229	0.0225229	0.0255229	0.0285229	0.0315229	0.0345229	0.0375229
		0.00308685	0.00608685	0.00908685	0.0120868	0.0150868	0.0180868	0.0210868	0.0240868	0.0270868	0.0300868
		0.0137957	0.0167957	0.0197957	0.0227957	0.0257957	0.0287957	0.0317957	0.0347957	0.0377957	0.0407957
		0.0361536	0.0391536	0.0421536	0.0451536	0.0481536	0.0511536	0.0541536	0.0571536	0.0601536	0.0631536
		0.0565986	0.0595986	0.0625986	0.0655986	0.0685986	0.0715986	0.0745986	0.0775986	0.0805986	0.0835986
		0.062729	0.065729	0.068729	0.071729	0.074729	0.077729	0.080729	0.083729	0.086729	0.089729
		0.0508262	0.0538262	0.0568262	0.0598262	0.0628262	0.0658262	0.0688262	0.0718262	0.0748262	0.0778262
		0.0281103	0.0311103	0.0341103	0.0371103	0.0401103	0.0431103	0.0461103	0.0491103	0.0521103	0.0551103
		0.0083604	0.0113604	0.0143604	0.0173604	0.0203604	0.0233604	0.0263604	0.0293604	0.0323604	0.0353604
		0.00355657	0.00655657	0.00955657	0.0125566	0.0155566	0.0185566	0.0215566	0.0245566	0.0275566	0.0305566
		0.0166127	0.0196127	0.0226127	0.0256127	0.0286127	0.0316127	0.0346127	0.0376127	0.0406127	0.0436127
		0.0396092	0.0426092	0.0456092	0.0486092	0.0516092	0.0546092	0.0576092	0.0606092	0.0636092	0.0666092
		0.0585966	0.0615966	0.0645966	0.0675966	0.0705966	0.0735966	0.0765966	0.0795966	0.0825966	0.0855966
		0.0620575	0.0650575	0.0680575	0.0710575	0.0740575	0.0770575	0.0800575	0.0830575	0.0860575	0.0890575
		0.0478924	0.0508924	0.0538924	0.0568924	0.0598924	0.0628924	0.0658924	0.0688924	0.0718924	0.0748924
		0.0246939	0.0276939	0.0306939	0.0336939	0.0366939	0.0396939	0.0426939	0.0456939	0.0486939	0.0516939
		0.00653369	0.00953369	0.0125337	0.0155337	0.0185337	0.0215337	0.0245337	0.0275337	0.0305337	0.0335337
		0.00442761	0.00742761	0.0104276	0.0134276	0.0164276	0.0194276	0.0224276	0.0254276	0.0284276	0.0314276
		0.0196532	0.0226532	0.0256532	0.0286532	0.0316532	0.0346532	0.0376532	0.0406532	0.0436532	0.0466532
		0.0429747	0.0459747	0.0489747	0.0519747	0.0549747	0.0579747	0.0609747	0.0639747	0.0669747	0.0699747
		0.0602458	0.0632458	0.0662458	0.0692458	0.0722458	0.0752458	0.0782458	0.0812458	0.0842458	0.0872458
		0.0609899	0.0639899	0.0669899	0.0699899	0.0729899	0.0759899	0.0789899	0.0819899	0.0849899	0.0879899
		0.0447557	0.0477557	0.0507557	0.0537557	0.0567557	0.0597557	0.0627557	0.0657557	0.0687557	0.0717557
	Numerical solution of mortalitywhen s belongs to (8,10)
		0.0417557	0.0447557	0.0477557	0.0507557	0.0537557	0.0567557	0.0597557	0.0627557	0.0657557	0.0687557	0.0717557
		0.0710223	0.0740223	0.0770223	0.0800223	0.0830223	0.0860223	0.0890223	0.0920223	0.0950223	0.0980223	0.101022
		0.113179	0.116179	0.119179	0.122179	0.125179	0.128179	0.131179	0.134179	0.137179	0.140179	0.143179
		0.179159	0.182159	0.185159	0.188159	0.191159	0.194159	0.197159	0.200159	0.203159	0.206159	0.209159
		0.269876	0.272876	0.275876	0.278876	0.281876	0.284876	0.287876	0.290876	0.293876	0.296876	0.299876
		0.376538	0.379538	0.382538	0.385538	0.388538	0.391538	0.394538	0.397538	0.400538	0.403538	0.406538
		0.487095	0.490095	0.493095	0.496095	0.499095	0.502095	0.505095	0.508095	0.511095	0.514095	0.517095
		0.595002	0.598002	0.601002	0.604002	0.607002	0.610002	0.613002	0.616002	0.619002	0.622002	0.625002
		0.705125	0.708125	0.711125	0.714125	0.717125	0.720125	0.723125	0.726125	0.729125	0.732125	0.735125
		0.833428	0.836428	0.839428	0.842428	0.845428	0.848428	0.851428	0.854428	0.857428	0.860428	0.863428
		1.00098	1.00398	1.00698	1.00998	1.01298	1.01598	1.01898	1.02198	1.02498	1.02798	1.03098
		1.22654	1.22954	1.23254	1.23554	1.23854	1.24154	1.24454	1.24754	1.25054	1.25354	1.25654
		1.52324	1.52624	1.52924	1.53224	1.53524	1.53824	1.54124	1.54424	1.54724	1.55024	1.55324
		1.9034	1.9064	1.9094	1.9124	1.9154	1.9184	1.9214	1.9244	1.9274	1.9304	1.9334
		2.39275	2.39575	2.39875	2.40175	2.40475	2.40775	2.41075	2.41375	2.41675	2.41975	2.42275
		3.05473	3.05773	3.06073	3.06373	3.06673	3.06973	3.07273	3.07573	3.07873	3.08173	3.08473
		4.03505	4.03805	4.04105	4.04405	4.04705	4.05005	4.05305	4.05605	4.05905	4.06205	4.06505
		5.67897	5.68197	5.68497	5.68797	5.69097	5.69397	5.69697	5.69997	5.70297	5.70597	5.70897
		9.00029	9.00329	9.00629	9.00929	9.01229	9.01529	9.01829	9.02129	9.02429	9.02729	9.03029
		19.0063	19.0093	19.0123	19.0153	19.0183	19.0213	19.0243	19.0273	19.0303	19.0333	19.0363
	Numerical solution of natural birth rate when t belongs to (1,2)	0.893072	0.795247	0.69735	0.599399	0.501415	0.403416	0.305423	0.207456	0.109534	0.0116771
	Numerical solution of natural birth rate when t belongs to (2,8)	0.00990308	0.00822998	0.00667448	0.00525213	0.00397713	0.00286222	0.00191856	0.00115555	0.000580837	0.00020015	1.7297e-05	3.41045e-05	0.000250405	0.000664036	0.00127087	0.00206483	0.003038	0.00418065	0.00548135	0.00692713	0.00850352	0.0101948	0.011984	0.0138533	0.0157841	0.0177569	0.0197522	0.02175	0.0237302	0.0256732	0.0275596	0.0293703	0.0310875	0.0326939	0.0341734	0.0355113	0.0366943	0.0377104	0.0385496	0.0392034	0.0396654	0.0399308	0.0399972	0.0398637	0.0395318	0.0390047	0.0382877	0.0373879
	Numerical solution of natural birth rate when t belongs to (8,9)	0.111129	0.205217	0.299372	0.393614	0.48796	0.582426	0.677027	0.771778	0.866691	0.961777
[truncated: 13 more columns]
